# Supplementary material for: Biallelic Variants in ENDOG Associated with Mitochondrial Myopathy and Multiple mtDNA Deletions
Source: Cells. 2022 Mar 12;11(6):974. doi: 10.3390/cells11060974 (PMC8946636; doi:10.3390/cells11060974)
Supplement: Supplementary file 1 [file cells-11-00974-s001.zip]

Archive with 1 entries (1 files):
- cells-1615424-supplementary.pdf
